# Supplementary material for: Calculating the economic burden of presumed microbial keratitis admissions at a tertiary referral centre in the UK
Source: Eye (Lond). 2020 Dec 7;35(8):2146–54. doi: 10.1038/s41433-020-01333-9 (PMC8302743; doi:10.1038/s41433-020-01333-9)
Supplement: Supplementary file 4 — Supplementary File 2 [file 41433_2020_1333_MOESM4_ESM.xlsx]

## Sheet: Sheet1
Date Admitted	Patient Number (RXK)	DOB	Age at admission	PostCode (first part only)	Source	Sex	Ethnicity	Laterality	History																	Clinical Examination on Admission									Microbiology									Sensitivity			Management
									Admitting Consultant		Presenting Complaint	Duration (days)	Risk Factors							Medication At presentation						Visual Acuity (PH)		Epithelial Defect Size AxBmm	Shortest Limbal Distance (higher more central)	Corneal Thinning (%)	Hypopyon	Infiltrate Size (AxB mm)	Depth of Infiltrate	vascularization (no of quadrants)	Corneal Scrape			Conjunctival swab		CL / CL solution		Confocal		Sensitive		Resistant	Topical Anti Microbial
									Initials	Corneal			Corneal History	FB	Trauma	Other Risk Factors	Contact Lens			Topical Antimicrobial		Other Ocular Therapy		Systemic Antibiotics		R	L								GramStain Result	Culture Used	Result	Done?	Result	Done?	Result	Done?	Result				Initial	Duration Day+night (Days)	duration hourly(days)
																	Used?	Hrs of Usage / day	How Used	Used within 14dys	Using at Presentation	Used within 14dys	Using at Presentation	Used within 14dys	Using at Presentation																				Intermediate
[truncated: 10 more columns]

## Sheet: Sheet2
Presenting Complaint	Risk Factors	Corneal Hx	CL How Used?	Gram Stain Result	Culture Used	AntiMicrobial	Bacteria	OtherOcularTherapy	Interventions	Complications	Ethnicity
Red Eye	None	None	Not Recorded	Not Done	Not Done	None	No Growth	None	None	None	WHITE (DO NOT SELECT)
Photophobia	Atopy	Acanthamoeba Keratitis	As Recommended	No organisms	Blood, Chocolate, Sab	Not Recorded	Acanthamoeba castellanii	Lubricant	Bandage Lens	Corneal Perforation	English/Welsh/Scottish/Nothern Irish/British
Blurred vision	DM	Atopic Keratoconjunctivitis	Swimming	+ve cocci	Ecoli	Chloramphenicol	Acanthamoeba Cysts	Steroid	Biopsy	Endophthalmitis	Irish
Reduced VA	Dry Eyes	Bacterial Keratitis	Shower	-ve cocci	PCR	Penicillin	Achromobacter xylosoxidans	Acyclovir	Botox	Phthisical	Gypsy or Irish Traveller
Epiphoria	Incomplete Lid Closure	Crosslinking	Beyond recommended time	+ve bacilli	Mycobacteria Slopes	Ofloxacin	Candida - likely contaminant	Glaucoma Medication	Corneal Glue	Readmission	Any other White background
Lid Swelling	Laser Refractive Surgery	Dystrophy		-ve bacilli	Other	Ciprofloxacin	Candida guilliermondi	Other	Debridement	Other
Itching	Ocular Surface Disease	Fungal Keratitis		+ve leucocytes		Cefuroxime	Candida Parapsilosis		Evisceration		MIXED/MULTIPLE ETHNIC GROUP (DO NOT SELECT)
Trauma	Past Ocular Surgery	HSV Keratitis		Filaments		ceftazidime	Corynebacterium Aurimucosum		Repeat Scrape		White and Black Caribbean
Pain	Recent Ocular Surgery (<4/12)	Keratoconus		Yeasts		Cefotaxime	Corynebacterium propinquum		Temporary Tarsorrhaphy		White and Black African
Corneal Opacity	Systemic Immunosuppression	Marginal Keratitis		Cysts		Gentamicin	Corynebacterium pseudodiphtherit		Other		White and Asian
Other	Thyroid Eye Disease	Previous Corneal Abrasion				Chlorhexidine	Corynebacterium striatum				Any Other Mixed/multiple ethnic background
	Topical immunosuppression	Previous Keratitis Unknown				Erythromicin	Haemophilus influenzae
	Trauma	Scleritis				Flucloxacillin	Herpetic				ASIAN/ASIAN BRITISH (DO NOT SELECT)
	Other	Steven johnson syndrome				Tetracycline	Klebsiella oxytoca				Indian
		Suture				Clotrimazole	Mixed Coliforms				Pakistani
		Transplant				propamidine (brolene)	Moraxella lacunata				Bangladeshi
		Other				PHMB (polyhexadine)	Moraxella nonliquefaciens				Chinese
						Clindamycin	Propionibacterium acnes				Any other Asian background
						Clarithromycin	Pseudomonas Aeruginosa
						Doxycycline	Pseudomonas putida				BLACK/AFRICAN/CARRIBEAN/BLACK BRITISH (DO NOT SELECT)
						vancomycin	Rhodotorula mucilaginosa				African
						Fluconazole	Serratia liquifaciens				Caribbean
						Amphotericin	Serratia marcescens				Any other Black/African/Caribbean background
						Voriconazole	Staphylococcus aureus
						Acyclovir	Staphylococcus capitis				OTHER (DO NOT SELECT)
						Tazocin (pip and taz)	Staphylococcus epidermidis				Arab
						oc.ciprofloxacin	Stenotrophomonas Maltophilia				Any other ethnic group
						oc.chloramphenicol	Streptococcus dysgalactiae				Not known/not provided
